# Supplementary material for: Integrated Gut Microbiota–Drug Interaction Analysis and Network Pharmacology for the Investigation of Renal-Protective Effect of Polygala tenuifolia Willd
Source: Int J Mol Sci. 2025 Nov 10;26(22):10889. doi: 10.3390/ijms262210889 (PMC12652610; doi:10.3390/ijms262210889)
Supplement: Supplementary file 1 [file ijms-26-10889-s001.zip]

Archive with 1 entries (1 files):
- ijms-3929635-supplementary.pdf
